# Supplementary material for: Hierarchical Porous P-Doped NiCo Alloy with α/ε Phase-Defect Synergy to Boost Alkaline HER Kinetics and Bifunctional Activity
Source: Nanomaterials (Basel). 2025 Oct 14;15(20):1562. doi: 10.3390/nano15201562 (PMC12566926; doi:10.3390/nano15201562)
Supplement: Supplementary file 1 [file nanomaterials-15-01562-s001.zip]

Archive with 1 entries (1 files):
- nanomaterials-3917150-supplementary.pdf
